# Supplementary material for: Genome-Wide Identification and Expression Analysis of the Class III Peroxidase Gene Family in Potato (Solanum tuberosum L.)
Source: Front Genet. 2020 Dec 3;11:593577. doi: 10.3389/fgene.2020.593577 (PMC7744636; doi:10.3389/fgene.2020.593577)
Supplement: Supplementary file 3 [file Table_3.XLSX]

## Sheet: Sheet2
Table S3 Segmental duplication and tandem duplication gene pairs among StPRX family members
No.	Segmental duplication gene pairs	Tandem duplication gene pairs
1	StPRX14/43	StPRX6/7
2	StPRX28/46	StPRX17/18
3	StPRX29/59	StPRX26/27
4	StPRX46/66	StPRX50/51
5	StPRX48/96	StPRX50/52
6	StPRX48/97	StPRX51/52
7	StPRX48/98	StPRX61/60
8	StPRX50/62	StPRX63/64
9	StPRX51/60	StPRX74/75
10	StPRX51/61	StPRX75/76
11	StPRX51/62	StPRX75/77
12	StPRX51/64	StPRX76/77
13	StPRX52/60	StPRX77/78
14	StPRX52/61	StPRX80/81
15	StPRX52/62	StPRX84/85
16	StPRX52/64	StPRX84/86
17	StPRX54/84	StPRX84/87
18	StPRX54/85	StPRX85/86
19	StPRX54/86	StPRX85/87
20	StPRX54/88	StPRX86/87
21	StPRX61/50	StPRX96/95
22	StPRX61/62	StPRX96/97
23	StPRX61/63	StPRX96/98
24	StPRX61/64	StPRX97/95
25	StPRX62/60	StPRX97/98
26	StPRX62/63	StPRX101/102
27	StPRX62/64
28	StPRX64/50
29	StPRX64/60
30	StPRX74/76
31	StPRX74/78
32	StPRX75/71
33	StPRX75/78
34	StPRX76/78
35	StPRX77/71
36	StPRX77/74
37	StPRX80/72
38	StPRX81/72
39	StPRX84/54
40	StPRX84/88
41	StPRX84/100
42	StPRX85/54
43	StPRX85/88
44	StPRX85/100
45	StPRX86/54
46	StPRX86/88
47	StPRX87/54
48	StPRX87/88
49	StPRX88/54
50	StPRX89/90
51	StPRX89/91
52	StPRX89/92
53	StPRX90/91
54	StPRX90/92
55	StPRX91/92
56	StPRX97/49
57	StPRX101/45
