# Supplementary material for: Genome-Wide Identification and Expression Analysis of the Class III Peroxidase Gene Family in Potato (Solanum tuberosum L.)
Source: Front Genet. 2020 Dec 3;11:593577. doi: 10.3389/fgene.2020.593577 (PMC7744636; doi:10.3389/fgene.2020.593577)
Supplement: Supplementary file 4 [file Table_4.XLSX]

## Sheet: Sheet2
Table S4. Information about orthologs between potato and Arabidopsis
Pairs NO.	Potato Gene Name	Potato Gene ID	Arabidopsis thaliana Gene ID	Arabidopsis Gene Name
1	StPRX1	PGSC0003DMG400011948	AT5G05340	AtPRX52
2	StPRX3	PGSC0003DMG400032199	AT5G06720	AtPRX53
3	StPRX3	PGSC0003DMG400032199	AT5G06730	AtPRX54
4	StPRX10	PGSC0003DMG400022848	AT5G15180	AtPRX56
5	StPRX13	PGSC0003DMG400012589	AT5G64120	AtPRX71
6	StPRX13	PGSC0003DMG400012589	AT5G39580	AtPRX62
7	StPRX15	PGSC0003DMG402015497	AT5G66390	AtPRX72
8	StPRX15	PGSC0003DMG402015497	AT2G18140	AtPRX14
9	StPRX15	PGSC0003DMG402015497	AT2G18150	AtPRX15
10	StPRX15	PGSC0003DMG402015497	AT4G36430	AtPRX49
11	StPRX16	PGSC0003DMG400025478	AT2G41480	AtPRX25
12	StPRX21	PGSC0003DMG400016453	AT4G21960	AtPRX42
13	StPRX23	PGSC0003DMG400003654	AT5G42180	AtPRX64
14	StPRX25	PGSC0003DMG400024967	AT3G49960	AtPRX35
15	StPRX25	PGSC0003DMG400024967	AT5G67400	AtPRX73
16	StPRX27	PGSC0003DMG400010064	AT1G49570	AtPRX10
17	StPRX28	PGSC0003DMG400000511	AT4G17690	AtPRX41
18	StPRX28	PGSC0003DMG400000511	AT1G24110	AtPRX6
19	StPRX28	PGSC0003DMG400000511	AT3G28200	AtPRX31
20	StPRX28	PGSC0003DMG400000511	AT5G40150	AtPRX63
21	StPRX29	PGSC0003DMG400020252	AT5G14130	AtPRX55
22	StPRX29	PGSC0003DMG400020252	AT3G49960	AtPRX35
23	StPRX29	PGSC0003DMG400020252	AT5G67400	AtPRX73
24	StPRX31	PGSC0003DMG400022567	AT1G44970	AtPRX9
25	StPRX31	PGSC0003DMG400022567	AT2G18150	AtPRX15
26	StPRX31	PGSC0003DMG400022567	AT2G18140	AtPRX14
27	StPRX31	PGSC0003DMG400022567	AT5G66390	AtPRX72
28	StPRX32	PGSC0003DMG400022541	AT2G18140	AtPRX14
29	StPRX32	PGSC0003DMG400022541	AT2G18150	AtPRX15
30	StPRX32	PGSC0003DMG400022541	AT4G36430	AtPRX49
31	StPRX32	PGSC0003DMG400022541	AT5G66390	AtPRX72
32	StPRX33	PGSC0003DMG400014867	AT4G30170	AtPRX45
33	StPRX33	PGSC0003DMG400014867	AT5G67400	AtPRX73
34	StPRX33	PGSC0003DMG400014867	AT3G49960	AtPRX35
35	StPRX34	PGSC0003DMG400024253	AT5G51890	AtPRX66
36	StPRX38	PGSC0003DMG400024813	AT4G25980	AtPRX43
37	StPRX39	PGSC0003DMG400025084	AT1G71695	AtPRX12
38	StPRX40	PGSC0003DMG401025083	AT1G71695	AtPRX12
39	StPRX41	PGSC0003DMG402025083	AT1G71695	AtPRX12
40	StPRX42	PGSC0003DMG400006386	AT1G44970	AtPRX9
41	StPRX43	PGSC0003DMG400005152	AT1G49570	AtPRX10
42	StPRX44	PGSC0003DMG400003748	AT1G44970	AtPRX9
43	StPRX46	PGSC0003DMG400015584	AT3G28200	AtPRX31
44	StPRX46	PGSC0003DMG400015584	AT4G17690	AtPRX41
45	StPRX46	PGSC0003DMG400015584	AT1G24110	AtPRX6
46	StPRX49	PGSC0003DMG400005272	AT3G01190	AtPRX27
47	StPRX50	PGSC0003DMG400005279	AT4G11290	AtPRX39
48	StPRX50	PGSC0003DMG400005279	AT1G05260	AtPRX3
49	StPRX51	PGSC0003DMG400005273	AT4G11290	AtPRX39
50	StPRX51	PGSC0003DMG400005273	AT1G05260	AtPRX3
51	StPRX52	PGSC0003DMG400015035	AT4G11290	AtPRX39
52	StPRX52	PGSC0003DMG400015035	AT1G05260	AtPRX3
53	StPRX55	PGSC0003DMG400014055	AT5G05340	AtPRX52
54	StPRX57	PGSC0003DMG400030430	AT4G33420	AtPRX47
55	StPRX59	PGSC0003DMG400004090	AT4G30170	AtPRX45
56	StPRX59	PGSC0003DMG400004090	AT2G18980	AtPRX16
57	StPRX60	PGSC0003DMG400000694	AT1G05260	AtPRX3
58	StPRX61	PGSC0003DMG400000693	AT1G05260	AtPRX3
59	StPRX61	PGSC0003DMG400000693	AT4G11290	AtPRX39
60	StPRX63	PGSC0003DMG400025491	AT1G05260	AtPRX3
61	StPRX63	PGSC0003DMG400025491	AT4G11290	AtPRX39
62	StPRX64	PGSC0003DMG400025490	AT1G05260	AtPRX3
63	StPRX66	PGSC0003DMG400020494	AT4G17690	AtPRX41
64	StPRX69	PGSC0003DMG400001774	AT2G37130	AtPRX21
65	StPRX72	PGSC0003DMG400024285	AT4G26010	AtPRX44
66	StPRX73	PGSC0003DMG400035475	AT2G41480	AtPRX25
67	StPRX79	PGSC0003DMG400010465	AT2G37130	AtPRX21
68	StPRX83	PGSC0003DMG400016223	AT2G22420	AtPRX17
69	StPRX89	PGSC0003DMG400018031	AT1G14540	AtPRX4
70	StPRX90	PGSC0003DMG400015106	AT1G14550	AtPRX5
71	StPRX91	PGSC0003DMG400027614	AT1G14540	AtPRX4
72	StPRX91	PGSC0003DMG400027614	AT1G14550	AtPRX5
73	StPRX92	PGSC0003DMG400019766	AT1G14550	AtPRX5
74	StPRX93	PGSC0003DMG400015548	AT5G06730	AtPRX54
75	StPRX93	PGSC0003DMG400015548	AT5G06720	AtPRX53
76	StPRX96	PGSC0003DMG402024332	AT3G01190	AtPRX27
77	StPRX97	PGSC0003DMG401029332	AT5G42180	AtPRX64
78	StPRX97	PGSC0003DMG401029332	AT3G01190	AtPRX27
79	StPRX98	PGSC0003DMG400024330	AT5G15180	AtPRX56
80	StPRX98	PGSC0003DMG400024330	AT3G01190	AtPRX27
81	StPRX101	PGSC0003DMT400075415	AT5G42180	AtPRX64
82	StPRX102	PGSC0003DMG402029332	AT5G42180	AtPRX64
