# Supplementary material for: Genome-Wide Identification and Expression Analysis of the Class III Peroxidase Gene Family in Potato (Solanum tuberosum L.)
Source: Front Genet. 2020 Dec 3;11:593577. doi: 10.3389/fgene.2020.593577 (PMC7744636; doi:10.3389/fgene.2020.593577)
Supplement: Supplementary file 5 [file Table_5.XLSX]

## Sheet: Sheet2
Table S5. Information about orthologs between potato and maize
Gene pairs NO.	Potato Gene Name	Potato Gene ID	Maize Gene ID	Maize Gene Name
1	StPRX35	PGSC0003DMG400015801	GRMZM2G035506	ZmPRX49
2	StPRX55	PGSC0003DMG400014055	GRMZM2G171078	ZmPRX71
3	StPRX55	PGSC0003DMG400014055	AC197758.3_FGT004	ZmPRX42
4	StPRX65	PGSC0003DMG400020437	GRMZM2G380247	ZmPRX106
